# Supplementary material for: Treatment with Antihistamines and the Risk of Liver Cancer in Patients with Viral Hepatitis: A Multi-Center Cohort Study
Source: Viruses. 2024 Jun 11;16(6):940. doi: 10.3390/v16060940 (PMC11209559; doi:10.3390/v16060940)
Supplement: Supplementary file 1 [file viruses-16-00940-s001.zip]

Archive with 1 entries (1 files):
- viruses-3040033-supplementary.pdf
